# Supplementary material for: The Role of Propionate-Induced Rearrangement of Membrane Proteins in the Formation of the Virulent Phenotype of Crohn’s Disease-Associated Adherent-Invasive Escherichia coli
Source: Int J Mol Sci. 2024 Sep 20;25(18):10118. doi: 10.3390/ijms251810118 (PMC11431891; doi:10.3390/ijms251810118)
Supplement: Supplementary file 1 [file ijms-25-10118-s001.zip › Supplementary Table S1.xlsx]

## Sheet: ZvL2_FC
Protein ID	log2FC	pvalue	protein
sp|P10384|FADL_ECOLI	6.03846	2.6559e-06	long-chain fatty acid outer membrane channel/bacteriophage T2 receptor
sp|P27550|ACSA_ECOLI	5.16202	4.82828e-07	acetyl-CoA synthetase
sp|P64574|YGHW_ECOLI	4.73812	0.00298967	DUF2623 domain-containing protein
sp|P0AF54|YJCH_ECOLI	4.72318	0.000119477	DUF485 domain-containing protein
sp|P15078|CSTA_ECOLI	4.71315	0.000473629	pyruvate transporter CstA
sp|P76406|YEGR_ECOLI	4.47788	3.84264e-05	putative protein YegR
sp|P10907|UGPC_ECOLI	4.4649	0.000942908	sn-glycerol 3-phosphate ABC transporter ATP binding subunit
sp|P37903|USPF_ECOLI	4.45047	7.94368e-07	universal stress protein F
sp|P76014|DHAL_ECOLI	4.38619	0.00387581	dihydroxyacetone kinase subunit L
sp|P0AEX3|KGTP_ECOLI	4.08932	7.88959e-06	Alpha-ketoglutarate permease
sp|P0A8D6|YMDB_ECOLI	4.08736	0.00475346	2'-O-acetyl-ADP-ribose deacetylase
sp|P33599|NUOCD_ECOLI	4.02313	6.07704e-06	NADH:quinone oxidoreductase subunit CD
sp|P0AAG8|MGLA_ECOLI	3.95621	7.87763e-07	D-galactose/methyl-galactoside ABC transporter ATP binding subunit
sp|P02943|LAMB_ECOLI	3.9512	0.000735708	maltose outer membrane channel/phage lambda receptor protein
sp|P37685|ALDB_ECOLI	3.91655	3.54061e-06	aldehyde dehydrogenase B
sp|P33602|NUOG_ECOLI	3.86994	6.74143e-06	NADH:quinone oxidoreductase subunit G
sp|P08997|MASY_ECOLI	3.773	0.000476683	aceB malate synthase A
sp|P0A9G6|ACEA_ECOLI	3.75672	6.80547e-05	isocitrate lyase
sp|P77735|YAJO_ECOLI	3.71005	0.000269951	1-deoxyxylulose-5-phosphate synthase YajO
sp|P36673|TRER_ECOLI	3.57565	0.00235026	HTH-type transcriptional regulator TreR
sp|P76346|MTFA_ECOLI	3.41937	0.000761021	Mlc titration factor A
sp|P25894|LOIP_ECOLI	3.39033	6.09881e-08	metalloprotease LoiP
sp|P0A953|FABB_ECOLI	3.36022	0.000845513	3-oxoacyl-[acyl carrier protein] synthase 1
sp|P77775|YFCH_ECOLI	3.33425	0.000203646	epimerase family protein YfcH
sp|P31979|NUOF_ECOLI	3.32291	6.76871e-06	NADH:quinone oxidoreductase subunit F
sp|P09323|PTW3C_ECOLI	3.30787	1.62587e-05	N-acetylglucosamine-specific PTS enzyme IIABC component nagE
sp|P25516|ACNA_ECOLI	3.25177	0.00162137	aconitate hydratase 1
sp|P22333|ADD_ECOLI	3.24355	4.95421e-05	adenosine deaminase
sp|P10908|UGPQ_ECOLI	3.2339	0.0054511	glycerophosphodiester phosphodiesterase UgpQ
sp|P0A742|MSCL_ECOLI	3.19368	8.06202e-06	large conductance mechanosensitive channel
sp|P64451|YDCL_ECOLI	3.1909	0.000177504	DUF3313 domain-containing protein
sp|P55734|YGAP_ECOLI	3.14808	4.45692e-05	thiosulfate sulfurtransferase YgaP
sp|P0AFE8|NUOM_ECOLI	3.1151	0.00216956	NADH-quinone oxidoreductase subunit M
sp|P0AFC7|NUOB_ECOLI	3.09906	9.24282e-05	NADH:quinone oxidoreductase subunit B
sp|P0AFD6|NUOI_ECOLI	3.038	2.31798e-05	NADH:quinone oxidoreductase subunit CD
sp|P77171|YDCI_ECOLI	2.9303	0.000566394	DNA-binding transcriptional dual regulator YdcI
sp|P65292|YGDI_ECOLI	2.92893	0.000641409	DUF903 domain-containing protein
sp|P76235|YEAH_ECOLI	2.92535	1.82204e-05	DUF444 domain-containing protein
sp|P25553|ALDA_ECOLI	2.91243	0.00317177	aldehyde dehydrogenase A
sp|P65294|YGDR_ECOLI	2.90621	0.00361329	DUF903 domain-containing protein
sp|P0AFC3|NUOA_ECOLI	2.88361	0.000393214	NADH-quinone oxidoreductase subunit A
sp|P77522|SUFB_ECOLI	2.88043	0.000686648	Fe-S cluster scaffold complex subunit SufB
sp|P07604|TYRR_ECOLI	2.84743	0.0103103	DNA-binding transcriptional dual regulator TyrR
sp|P0AFF0|NUON_ECOLI	2.80512	2.45472e-06	NADH:quinone oxidoreductase subunit N
sp|P77695|GNSB_ECOLI	2.80097	0.00177488	protein GnsB
sp|P31808|YCIK_ECOLI	2.79906	0.00218807	putative oxidoreductase
sp|P27249|GLND_ECOLI	2.77572	5.27926e-05	protein-PII uridylyltransferase/uridylyl-removing enzyme
sp|P77717|YBAY_ECOLI	2.76585	0.00106633	PF09619 family lipoprotein YbaY
sp|P0ADB7|ECNB_ECOLI	2.76145	0.000356118	bacteriolytic entericidin B lipoprotein
sp|P06971|FHUA_ECOLI	2.76007	7.81451e-07	ferrichrome outer membrane transporter/phage receptor
sp|P07014|SDHB_ECOLI	2.68284	0.000262659	succinate:quinone oxidoreductase
sp|P0AER3|GLTJ_ECOLI	2.64594	0.000284054	glutamate/aspartate ABC transporter membrane subunit GltJ
sp|P0AFE4|NUOK_ECOLI	2.64383	0.000206462	NADH-quinone oxidoreductase subunit
sp|P0A6R0|FABH_ECOLI	2.62419	0.00297609	3-oxoacyl-[acyl carrier protein] synthase 3
sp|P0A9Q1|ARCA_ECOLI	2.61459	0.0130108	DNA-binding transcriptional dual regulator ArcA
sp|P28304|QOR1_ECOLI	2.60644	0.000596112	putative quinone oxidoreductase 1 qorA
sp|P0AAT9|YBEL_ECOLI	2.59598	0.0157838	DUF1451 domain-containing protein
sp|P39385|YJIN_ECOLI	2.59389	2.33687e-05	DUF445 domain-containing protein
sp|P36683|ACNB_ECOLI	2.58532	0.0304118	AcnB
sp|P23842|PDEA_ECOLI	2.53421	0.00181854	putative c-di-GMP phosphodiesterase PdeA
sp|P75691|YAHK_ECOLI	2.53049	0.000714605	aldehyde reductase
sp|P32664|NUDC_ECOLI	2.49977	0.000679947	RNA decapping hydrolase
sp|P0AA16|OMPR_ECOLI	2.47411	0.000332629	DNA-binding transcriptional dual regulator OmpR
sp|P33607|NUOL_ECOLI	2.47074	0.0013337	NADH:quinone oxidoreductase subunit L
sp|P29012|ALR2_ECOLI	2.40712	0.0293746	alanine racemase 2
sp|P77739|KT3K_ECOLI	2.40248	0.00846394	putative kinase YniA
sp|P22939|ISPA_ECOLI	2.39801	0.0121544	geranyl diphosphate/farnesyl diphosphate synthase
sp|P0A725|LPXC_ECOLI	2.37622	2.39646e-06	UDP-3-O-acyl-N-acetylglucosamine deacetylase
sp|P63417|YHBS_ECOLI	2.36446	0.031525	putative N-acetyltransferase YhbS
sp|P76034|YCIT_ECOLI	2.36013	0.00393989	DNA-binding transcriptional dual regulator YciT
sp|P31677|OTSA_ECOLI	2.35526	0.00196039	trehalose-6-phosphate synthase
sp|P33358|MLRA_ECOLI	2.3494	0.00104267	DNA-binding transcriptional activator MlrA
sp|P77569|MHPR_ECOLI	2.31004	0.000640452	DNA-binding transcriptional activator MhpR
sp|P75736|YBFF_ECOLI	2.30265	0.0325098	esterase
sp|P0AA91|YEAY_ECOLI	2.28369	0.00249657	Slp family lipoprotein YeaY
sp|P0AAG3|GLTL_ECOLI	2.28067	0.00098444	glutamate/aspartate ABC transporter ATP binding subunit
sp|P05100|3MG1_ECOLI	2.27639	0.00277903	tag 3-methyl-adenine DNA glycosylase I
sp|P0AER5|GLTK_ECOLI	2.25583	0.0103649	Glutamate/aspartate import permease protein GltK
sp|P62672|APAG_ECOLI	2.25237	0.0401906	4-hydroxythreonine-4-phosphate dehydrogenase
sp|P0AC41|SDHA_ECOLI	2.25173	0.000396386	succinate:quinone oxidoreductase
sp|P0AEU3|HISM_ECOLI	2.25058	0.0121627	lysine/arginine/ornithine ABC transporter/histidine ABC transporter
sp|P0A927|TSX_ECOLI	2.25055	0.000323744	nucleoside-specific channel-forming protein Tsx
sp|P0A9N4|PFLA_ECOLI	2.24512	0.00321882	pyruvate formate-lyase activating enzyme
sp|P06610|BTUE_ECOLI	2.23127	0.00433921	thioredoxin/glutathione peroxidase BtuE
sp|P0A715|KDSA_ECOLI	2.21689	0.038764	3-deoxy-D-manno-octulosonate 8-phosphate synthase
sp|P0ADM4|YIDQ_ECOLI	2.21057	0.000904932	putative protein YidQ
sp|P15038|HELD_ECOLI	2.2099	0.00946076	DNA helicase IV
sp|P0AAE0|CYCA_ECOLI	2.19858	0.000554967	D-serine/alanine/glycine/:H(+)symporter
sp|P0ACZ8|CUSR_ECOLI	2.18725	0.0213855	DNA-binding transcriptional activator CusR
sp|P00550|PTM3C_ECOLI	2.18118	0.00354746	mtlA mannitol-specific PTS enzyme IICBA component
sp|Q46868|UBIK_ECOLI	2.15932	0.00216455	ubiquinone biosynthesis accessory factor UbiK
sp|P0ACY3|YEAG_ECOLI	2.15879	1.85902e-07	protein kinase YeaG
sp|P0A7E5|PYRG_ECOLI	2.15679	0.0349847	CTP synthetase
sp|P0AFH0|OGT_ECOLI	2.15042	0.0176535	Methylated-DNA--protein-cysteine methyltransferase
sp|P0AGE4|SSTT_ECOLI	2.14571	0.0136708	serine/threonine:Na(+) symporter
sp|P23367|MUTL_ECOLI	2.14498	0.00238302	DNA mismatch repair protein MutL
sp|P64429|YPFJ_ECOLI	2.14483	1.74655e-07	putative protein YpfJ
sp|P75728|UBIF_ECOLI	2.14344	8.32819e-05	3-demethoxyubiquinol 3-hydroxylase
sp|P00582|DPO1_ECOLI	2.10448	0.0317837	DNA polymerase I
sp|P37645|YHJG_ECOLI	2.086	0.0174621	AsmA family protein YhjG
sp|P0A8E1|YCFP_ECOLI	2.06746	0.000151703	PF05728 family protein YcfP
sp|P28630|HOLA_ECOLI	2.05969	0.0326402	DNA polymerase III subunit delta
sp|P0A887|UBIE_ECOLI	2.02408	5.48282e-05	bifunctional 2-octaprenyl-6-methoxy-1
sp|P21367|YCAC_ECOLI	2.02163	0.0517234	Probable hydrolase YcaC
sp|P0ABI4|CORA_ECOLI	2.00885	3.45319e-05	Magnesium transport protein CorA
sp|P0A7C2|LEXA_ECOLI	2.00489	0.0049328	DNA-binding transcriptional repressor LexA
sp|P0AEP3|GALU_ECOLI	1.99377	0.0300104	UTP--glucose-1-phosphate uridylyltransferase
sp|P0AE18|MAP1_ECOLI	1.9846	0.0458233	Methionine aminopeptidase
sp|P0A921|PA1_ECOLI	1.98186	0.00925025	outer membrane phospholipase A
sp|P0AED5|UVRY_ECOLI	1.97816	0.00132601	DNA-binding transcriptional activator UvrY
sp|P0ADE6|KBP_ECOLI	1.96182	0.0529978	K(+) binding protein
sp|P69451|LCFA_ECOLI	1.94583	2.91952e-05	long-chain-fatty-acid--CoA ligase
sp|P0A832|SSRP_ECOLI	1.93444	0.00619374	SsrA-binding protein
sp|P13000|BIOD1_ECOLI	1.92438	0.0152554	ATP-dependent dethiobiotin synthetase BioD 1
sp|P31134|POTG_ECOLI	1.92309	1.21022e-05	putrescine ABC transporter ATP binding subunit
sp|P0A9S7|LIVG_ECOLI	1.92125	0.000121459	branched chain amino acid/phenylalanine ABC transporter ATP binding subunit LivG
sp|P22731|LIVF_ECOLI	1.91519	0.00225782	branched chain amino acid/phenylalanine ABC transporter ATP binding subunit LivF
sp|P06996|OMPC_ECOLI	1.90742	0.00318011	outer membrane porin C
sp|P0ACP1|CRA_ECOLI	1.88988	0.0106446	DNA-binding transcriptional dual regulator Cra
sp|Q46798|YGER_ECOLI	1.85631	0.00509677	Uncharacterized lipoprotein YgeR
sp|P09126|HEM4_ECOLI	1.8521	0.048031	Uroporphyrinogen-III synthase
sp|P75818|YBJP_ECOLI	1.84724	0.00578519	DUF3828 domain-containing protein
sp|P50456|MLC_ECOLI	1.83835	0.00102695	DNA-binding transcriptional repressor Mlc
sp|P62620|ISPG_ECOLI	1.83673	0.0318515	(E)-4-hydroxy-3-methylbut-2-enyl-diphosphate synthase (flavodoxin)
sp|P52061|IXTPA_ECOLI	1.82821	0.0285562	dITP/XTP pyrophosphatase
sp|P76115|PQQU_ECOLI	1.822	0.000678148	Pyrroloquinoline quinone transporter
sp|P36680|ZAPD_ECOLI	1.82027	0.0502155	Cell division protein ZapD
sp|P16456|SELD_ECOLI	1.81745	3.70257e-05	selenide
sp|P75831|MACB_ECOLI	1.81246	0.000388979	ABC-type tripartite efflux pump membrane fusion protein
sp|P39199|PRMB_ECOLI	1.80413	0.00706403	ribosomal protein L3 N(5)-glutamine methyltransferase
sp|P0C0R7|RLME_ECOLI	1.79628	0.0143141	23S rRNA 2'-O-ribose U2552 methyltransferase
sp|P54901|CSIE_ECOLI	1.79607	0.00074658	stationary phase-inducible protein CsiE
sp|P0AFF4|NUPG_ECOLI	1.79492	0.00380596	Nucleoside permease NupG
sp|P0A901|BLC_ECOLI	1.78918	0.00522497	outer membrane lipoprotein Blc
sp|P76170|YNFB_ECOLI	1.78171	0.0162467	DUF1283 domain-containing protein
sp|P0C0L2|OSMC_ECOLI	1.75345	0.00386125	osmotically inducible peroxiredoxin OsmC
sp|P0A6F3|GLPK_ECOLI	1.75176	0.00925759	Glycerol kinase
sp|P0AC33|FUMA_ECOLI	1.74499	0.00526191	fumarase A
sp|P02931|OMPF_ECOLI	1.74253	0.00726264	outer membrane porin F
sp|P0A7A5|PIMT_ECOLI	1.73703	0.00231565	Protein-L-isoaspartate O-methyltransferase
sp|P62768|YAEH_ECOLI	1.73197	0.00253767	DUF3461 domain-containing protein
sp|P0A9H1|MUG_ECOLI	1.72218	0.00319472	stationary phase mismatch/uracil DNA glycosylase
sp|P0A867|TALA_ECOLI	1.69353	0.00757593	transaldolase A
sp|P0AD12|YEEZ_ECOLI	1.67849	0.0560227	putative epimerase YeeZ
sp|P31064|YEDE_ECOLI	1.67775	0.00101064	putative selenium transporter YedE
sp|P08839|PT1_ECOLI	1.64585	0.041672	Phosphoenolpyruvate-protein phosphotransferase ptsI
sp|P0A6J5|DADA_ECOLI	1.64346	0.000253977	D-amino acid dehydrogenase
sp|Q2M7R5|YIBT_ECOLI	1.64185	0.00315177	Uncharacterized protein YibT
sp|P0AAB6|GALF_ECOLI	1.62883	0.00238678	UTP:glucose-1-phosphate uridylyltransferase
sp|P0A8X0|YJGA_ECOLI	1.6198	0.00561513	putative ribosome biogenesis factor YjgA
sp|P24251|CRL_ECOLI	1.61459	0.0148262	sigma factor-binding protein Crl
sp|P75830|MACA_ECOLI	1.61127	0.0010338	ABC-type tripartite efflux pump membrane fusion protein
sp|P40710|NLPE_ECOLI	1.60601	0.00374114	sensor lipoprotein NlpE
sp|P23874|HIPA_ECOLI	1.58884	0.0153668	Serine/threonine-protein kinase toxin
sp|P45464|LPOA_ECOLI	1.58445	0.000675788	outer membrane lipoprotein - activator of MrcA activity
sp|P26602|UBIC_ECOLI	1.58351	0.00425256	chorismate lyase
sp|P0A6X7|IHFA_ECOLI	1.57993	0.00181484	integration host factor subunit alpha
sp|P60782|PLSY_ECOLI	1.57385	0.00600667	Probable glycerol-3-phosphate acyltransferase
sp|P0ADP7|UBIJ_ECOLI	1.57342	0.0435206	Ubiquinone biosynthesis accessory factor UbiJ
sp|P32099|LPLA_ECOLI	1.56897	0.0379336	Lipoate-protein ligase A
sp|P76237|DGCJ_ECOLI	1.56153	0.00720092	diguanylate cyclase DgcJ
sp|P0A9L8|P5CR_ECOLI	1.5513	0.000177707	pyrroline-5-carboxylate reductase
sp|P09030|EX3_ECOLI	1.53368	0.0471203	Exodeoxyribonuclease III xthA
sp|P0A905|SLYB_ECOLI	1.52916	0.024024	outer membrane lipoprotein SlyB
sp|P0ACU5|FABR_ECOLI	1.51686	0.0597831	DNA-binding transcriptional repressor FabR
sp|P0AEQ6|GLNP_ECOLI	1.50689	0.0411522	L-glutamine ABC transporter membrane subunit
sp|P61320|LOLB_ECOLI	1.50409	0.000124076	outer membrane lipoprotein LolB
sp|P0AD44|YFHG_ECOLI	1.49868	0.00706012	Quorum-sensing regulator protein G qseG
sp|P08506|DACC_ECOLI	1.49847	0.00275014	D-alanyl-D-alanine carboxypeptidase DacC
sp|P13039|FES_ECOLI	1.49007	0.000324498	ferric enterobactin esterase
sp|P77399|FADJ_ECOLI	1.48814	0.000142731	3-hydroxyacyl-CoA dehydrogenase FadJ
sp|P0AEZ3|MIND_ECOLI	1.47021	0.000563361	Z-ring positioning protein MinD
sp|P0A959|ALAA_ECOLI	1.47008	0.018831	glutamate--pyruvate aminotransferase AlaA
sp|P37339|LHGD_ECOLI	1.46347	0.000720478	L-2-hydroxyglutarate dehydrogenase
sp|P0ABU0|MENB_ECOLI	1.45845	0.00683314	Quinol/quinone metabolism; 1,4-dihydroxy-2-naphthoate biosynthesis; 1,4-dihydroxy-2-naphthoate from chorismate
sp|P23836|PHOP_ECOLI	1.45454	0.00827657	DNA-binding transcriptional dual regulator PhoP
sp|P02930|TOLC_ECOLI	1.45039	0.00793144	outer membrane channel TolC
sp|P22634|MURI_ECOLI	1.44361	0.00660443	Glutamate racemase
sp|P24205|LPXM_ECOLI	1.43369	0.00229213	Lipid A biosynthesis myristoyltransferase
sp|P75919|CLSC_ECOLI	1.4315	0.0143423	cardiolipin synthase C
sp|P0AB38|LPOB_ECOLI	1.42456	0.0101192	outer membrane lipoprotein - activator of MrcB activity
sp|P0AF90|RRAB_ECOLI	1.41913	0.0484781	Regulator of ribonuclease activity B
sp|P0AFK0|PMBA_ECOLI	1.41725	0.00808777	Metalloprotease PmbA
sp|P75822|YBJT_ECOLI	1.41555	0.000600407	putative NAD(P)-binding protein YbjT
sp|P0AF01|MODB_ECOLI	1.40679	0.0537415	NAD--protein ADP-ribosyltransferase
sp|P23837|PHOQ_ECOLI	1.39766	0.0138262	sensor histidine kinase PhoQ
sp|P0ADT8|YGIM_ECOLI	1.38968	0.0110072	putative signal transduction protein (SH3 domain)
sp|P0A910|OMPA_ECOLI	1.38607	0.000822371	outer membrane protein A
sp|P0ADI4|ENTB_ECOLI	1.38085	0.00112448	enterobactin synthase component B
sp|P31433|YICH_ECOLI	1.36721	0.0225122	AsmA family protein YicH
sp|P0AE14|AMPE_ECOLI	1.36598	0.0427888	protein AmpE
sp|P52094|HISQ_ECOLI	1.36027	0.0146056	Histidine/lysine/arginine/ornithine transport system permease protein
sp|P15993|AROP_ECOLI	1.36005	0.000857613	aromatic amino acid:H(+) symporter AroP
sp|P23830|PSS_ECOLI	1.35888	0.0236029	phosphatidylserine synthase
sp|P75746|PXPA_ECOLI	1.35474	0.0111548	5-oxoprolinase component A
sp|P0ADV7|MLAC_ECOLI	1.34458	0.0470503	intermembrane phospholipid transport system - periplasmic binding protein
sp|P60872|YIDE_ECOLI	1.34132	0.00994533	Putative transport protein YidE
sp|P02929|TONB_ECOLI	1.33527	0.00136872	Ton complex subunit TonB
sp|P0AD33|YFCZ_ECOLI	1.33214	0.0210662	UPF0381 protein YfcZ
sp|P31063|YEDD_ECOLI	1.3321	0.00116567	lipoprotein YedD
sp|P24203|YJIA_ECOLI	1.32675	0.00754443	P-loop guanosine triphosphatase YjiA
sp|P36879|YADG_ECOLI	1.32615	0.00978456	putative ABC transporter ATP-binding protein YadG
sp|P0ADV1|LPTA_ECOLI	1.30771	0.0177268	lipopolysaccharide transport system protein LptA
sp|P27434|RODZ_ECOLI	1.2982	0.00777536	cytoskeleton protein RodZ
sp|P0A6W5|GREA_ECOLI	1.29439	0.0327249	transcription elongation factor GreA
sp|P39337|YJGM_ECOLI	1.29101	0.0369492	putative N-acetyltransferase YjgM
sp|P0AGI8|TRKA_ECOLI	1.29019	0.0123763	NAD-binding component of Trk potassium transporters
sp|P39452|RIR3_ECOLI	1.28642	0.00657312	nrdE Ribonucleoside-diphosphate reductase 2 subunit alpha
sp|P0AG00|WZZE_ECOLI	1.27951	0.00497756	enterobacterial common antigen polysaccharide co-polymerase
sp|P0AA84|CLSB_ECOLI	1.27206	0.0248405	Cardiolipin synthase B
sp|P0A7W7|RS8_ECOLI	1.25898	0.0126202	Small ribosomal subunit protein uS8
sp|P77570|ANMK_ECOLI	1.25638	0.00947381	Anhydro-N-acetylmuramic acid kinase
sp|P0AD42|PGPC_ECOLI	1.25346	0.0036898	phosphatidylglycerophosphatase C
sp|P0A8I8|RLMH_ECOLI	1.24769	0.00513952	23S rRNA m(3)psi1915 methyltransferase
sp|P0A722|LPXA_ECOLI	1.24244	0.0261092	acyl-[acyl-carrier-protein]--UDP-N- acetylglucosamine O-acyltransferase
sp|P0AFG0|NUSG_ECOLI	1.24021	0.00439053	transcription termination/antitermination factor NusG
sp|P0AD27|YEJM_ECOLI	1.23486	0.001124	Inner membrane protein YejM
sp|P09373|PFLB_ECOLI	1.23376	0.00969244	pyruvate formate-lyase
sp|P0AFB1|NLPI_ECOLI	1.23162	0.00475994	lipoprotein NlpI
sp|P29013|YCGB_ECOLI	1.22764	0.034503	PF04293 family protein YcgB
sp|P0A9I3|GCVR_ECOLI	1.22624	0.0410396	Glycine cleavage system transcriptional repressor
sp|P37327|YFDC_ECOLI	1.22515	0.019336	inner membrane protein YfdC
sp|P0ACF8|HNS_ECOLI	1.21694	0.00592802	DNA-binding transcriptional dual regulator H-NS
sp|P76506|MLAA_ECOLI	1.21515	0.00397639	intermembrane phospholipid transport system - outer membrane lipoprotein MlaA
sp|P0A9V1|LPTB_ECOLI	1.21455	0.0563847	lipopolysaccharide transport system ATP binding protein LptB
sp|P0ABB0|ATPA_ECOLI	1.21399	0.00776767	ATP synthase F1 complex subunit alpha
sp|P0A6E6|ATPE_ECOLI	1.20468	0.0558077	ATP synthase F1 complex subunit alpha
sp|P0AB43|YCGL_ECOLI	1.19214	0.0163625	Protein YcgL
sp|P22729|LIVM_ECOLI	1.18842	0.0066152	High-affinity branched-chain amino acid transport system permease protein
sp|P0AE34|ARTQ_ECOLI	1.18661	0.0248449	Arginine ABC transporter permease protein ArtQ
sp|P07117|PUTP_ECOLI	1.16155	0.030533	proline:Na(+) symporter
sp|P32681|YJAH_ECOLI	1.15598	0.00906079	Uncharacterized protein YjaH
sp|P0AC86|PHSG_ECOLI	1.14827	0.0396081	Glycogen phosphorylase
sp|P21865|KDPD_ECOLI	1.1473	0.00638313	sensor histidine kinase KdpD
sp|P0ADC6|LPTG_ECOLI	1.14192	0.032766	lipopolysaccharide transport system protein LptG
sp|P0A9F3|CYSB_ECOLI	1.13535	0.0347264	DNA-binding transcriptional dual regulator CysB
sp|P0AEE3|DEGS_ECOLI	1.1337	0.000448207	serine endoprotease
sp|P0ABA4|ATPD_ECOLI	1.13359	0.0139363	ATP synthase F1 complex subunit beta
sp|P09833|MODC_ECOLI	1.12756	0.0290585	molybdate ABC transporter ATP binding subunit
sp|P0AB10|PQIC_ECOLI	1.12677	0.03879	intermembrane transport lipoprotein PqiC
sp|P0ADB4|ECNA_ECOLI	1.12065	0.00945675	Entericidin A
sp|P31554|LPTD_ECOLI	1.11933	0.00694493	lipopolysaccharide assembly protein LptD
sp|P0ABB4|ATPB_ECOLI	1.11109	0.0054328	ATP synthase subunit beta
sp|P76578|A2MG_ECOLI	1.09866	0.0182696	alpha2-macroglobulin
sp|P0A6Y1|IHFB_ECOLI	1.0851	0.00800729	integration host factor subunit beta
sp|P37642|YHJD_ECOLI	1.08469	0.0535754	putative transporter YhjD
sp|P0AE26|ARAH_ECOLI	1.07832	0.0493534	L-arabinose transport system permease protein AraH
sp|P52645|YDBH_ECOLI	1.0748	0.00171796	putative phospholipid transport factor YdbH
sp|P76272|YEBT_ECOLI	1.07155	0.0233608	Intermembrane transport protein YebT
sp|P27247|PLSX_ECOLI	1.06747	0.0183141	putative phosphate acyltransferase
sp|P24554|RADA_ECOLI	1.0621	0.000212758	DNA repair protein RadA
sp|P45748|TSAC_ECOLI	1.02292	0.00548448	L-threonylcarbamoyladenylate synthase
sp|P43671|PQIB_ECOLI	1.02051	0.059627	intermembrane transport protein PqiB
sp|P63183|KUP_ECOLI	1.01053	0.0355786	Low affinity potassium transport system protein Kup
sp|P75820|AMID_ECOLI	1.00198	0.000239581	N-acetylmuramoyl-L-alanine amidase
sp|P69411|RCSF_ECOLI	0.99646	0.0210044	Outer membrane lipoprotein RcsF
sp|P0AEC3|ARCB_ECOLI	0.993898	0.020674	Aerobic respiration control sensor protein ArcB
sp|P0ABA6|ATPG_ECOLI	0.984159	0.0117168	ATP synthase gamma chain
sp|P64596|DOLP_ECOLI	0.983776	0.02728	Outer membrane lipoprotein DolP
sp|P63386|MLAF_ECOLI	0.974771	0.0275822	Intermembrane phospholipid transport system ATP-binding protein MlaF
sp|P0ADC1|LPTE_ECOLI	0.964838	0.0219527	LPS-assembly lipoprotein LptE
sp|P0AAZ7|YCAR_ECOLI	0.955393	0.0116215	UPF0434 protein YcaR
sp|P37313|DPPF_ECOLI	0.952455	0.0159998	Dipeptide transport ATP-binding protein DppF
sp|P30138|THIF_ECOLI	0.949872	0.0262011	Sulfur carrier protein ThiS adenylyltransferase
sp|P09127|HEMX_ECOLI	0.946134	0.045747	Protein HemX
sp|P08622|DNAJ_ECOLI	0.944355	0.0112406	Chaperone protein DnaJ
sp|P69222|IF1_ECOLI	0.944098	0.0573727	Translation initiation factor IF-1
sp|P0ACB7|HEMY_ECOLI	0.934709	0.0559181	Protein HemY
sp|P0AE06|ACRA_ECOLI	0.931232	0.0195923	Multidrug efflux pump subunit AcrA
sp|P76290|CMOA_ECOLI	0.929678	0.018984	Carboxy-S-adenosyl-L-methionine synthase
sp|P38506|XNI_ECOLI	0.927362	0.0221102	Flap endonuclease Xni
sp|P77529|TCYP_ECOLI	0.926134	0.0360929	L-cystine transporter TcyP
sp|P31224|ACRB_ECOLI	0.924125	0.0275774	Multidrug efflux pump subunit AcrB
sp|Q6BEX0|YTFR_ECOLI	0.92046	0.0171137	Galactofuranose transporter ATP-binding protein YtfR
sp|P45800|IGAA_ECOLI	0.920149	0.00667941	Putative membrane protein IgaA homolog
sp|P39411|NCPP_ECOLI	0.896335	0.023814	Inosine/xanthosine triphosphatase
sp|P0A6C5|ARGA_ECOLI	0.893259	0.0474336	Amino-acid acetyltransferase
sp|P0A9C9|GLPX_ECOLI	0.890429	0.0568444	Fructose-1,6-bisphosphatase 1 class 2
sp|P0ABH0|FTSA_ECOLI	0.862454	0.00219366	Cell division protein FtsA
sp|P30864|YAFC_ECOLI	0.852621	0.00726547	Uncharacterized HTH-type transcriptional regulator YafC
sp|P0AFT2|TCYL_ECOLI	0.85157	0.0389774	L-cystine transport system permease protein TcyL
sp|P07639|AROB_ECOLI	0.850996	0.0192261	3-dehydroquinate synthase
sp|Q2MB16|YOBH_ECOLI	0.833027	0.0430308	Uncharacterized protein YobH
sp|P0C066|MLTC_ECOLI	0.83177	0.00544098	Membrane-bound lytic murein transglycosylase C
sp|P32166|MENA_ECOLI	0.827986	0.029376	1,4-dihydroxy-2-naphthoate octaprenyltransferase
sp|P75783|YBIO_ECOLI	0.826132	0.0329475	Moderate conductance mechanosensitive channel YbiO
sp|P0A9M2|HPRT_ECOLI	0.823377	0.0472002	Hypoxanthine phosphoribosyltransferase
sp|P45469|YRAR_ECOLI	0.78553	0.045312	Putative NAD(P)-binding protein YraR
sp|P05825|FEPA_ECOLI	0.782265	0.00221335	Ferrienterobactin receptor
sp|P31600|NFRA_ECOLI	0.76337	0.00394423	Bacteriophage adsorption protein A
sp|P0ADN6|YIFL_ECOLI	0.734276	0.0493704	Uncharacterized lipoprotein YifL
sp|P06149|DLD_ECOLI	0.733381	0.0423811	Quinone-dependent D-lactate dehydrogenase
sp|P00894|ILVH_ECOLI	0.713671	0.0483149	Acetolactate synthase isozyme 3 small subunit
sp|P76185|YDHJ_ECOLI	0.668824	0.0364382	Uncharacterized protein YdhJ
sp|P76503|FADI_ECOLI	0.573096	0.0361633	3-ketoacyl-CoA thiolase FadI
sp|P0ADS9|YGGN_ECOLI	0.544853	0.0362238	Uncharacterized protein YggN
sp|P42641|OBG_ECOLI	0.537698	0.0060279	GTPase ObgE/CgtA
sp|P64483|PROXY_ECOLI	0.506402	0.0569361	Multifunctional Ser/Thr-tRNA deacylase ProXp-y
sp|P04993|RECD_ECOLI	0.504232	0.0366184	RecBCD enzyme subunit RecD
sp|P0A8F4|URK_ECOLI	0.41063	0.0390983	Uridine kinase
sp|P46122|YAJI_ECOLI	0.361631	0.0184732	Uncharacterized lipoprotein YajI
sp|P33360|YEHX_ECOLI	0.25608	0.0274073	Glycine betaine uptake system ATP-binding protein YehX
sp|P0A9J0|RNG_ECOLI	-0.379612	0.00265611	Ribonuclease G
sp|P60932|UPPP_ECOLI	-0.455162	0.0529916	Undecaprenyl-diphosphatase
sp|P05791|ILVD_ECOLI	-0.504209	0.00724912	Dihydroxy-acid dehydratase
sp|P0A847|TGT_ECOLI	-0.537615	0.0351715	Queuine tRNA-ribosyltransferase
sp|P0A9Q5|ACCD_ECOLI	-0.597197	0.0425167	Acetyl-coenzyme A carboxylase carboxyl transferase subunit beta
sp|P60560|GUAC_ECOLI	-0.692276	0.0444683	GMP reductase
sp|P77285|RSXG_ECOLI	-0.695709	0.0492379	Ion-translocating oxidoreductase complex subunit G
sp|P0A955|ALKH_ECOLI	-0.701317	0.0395792	KHG/KDPG aldolase
sp|P0AEU7|SKP_ECOLI	-0.701401	0.0180543	Chaperone protein Skp
sp|P0A9P0|DLDH_ECOLI	-0.713465	0.0025577	Dihydrolipoyl dehydrogenase
sp|P13518|CSRD_ECOLI	-0.764576	0.00417587	RNase E specificity factor CsrD
sp|P46022|MTGA_ECOLI	-0.818838	0.00247406	Biosynthetic peptidoglycan transglycosylase
sp|P23865|PRC_ECOLI	-0.84833	0.00567939	Tail-specific protease
sp|P0A6Y8|DNAK_ECOLI	-0.849067	0.00272527	Chaperone protein DnaK
sp|P0A7S9|RS13_ECOLI	-0.871321	0.043654	Small ribosomal subunit protein uS13
sp|P0AEB2|DACA_ECOLI	-0.910822	0.031917	D-alanyl-D-alanine carboxypeptidase DacA
sp|P0A7E1|PYRD_ECOLI	-0.914052	0.0348409	Dihydroorotate dehydrogenase (quinone)
sp|P0A9Q7|ADHE_ECOLI	-0.928026	0.00509257	Bifunctional aldehyde-alcohol dehydrogenase AdhE
sp|P61949|FLAV_ECOLI	-0.933442	0.0307621	Flavodoxin 1
sp|P68066|GRCA_ECOLI	-0.936196	0.0347496	Autonomous glycyl radical cofactor
sp|P0DP89|ILVGP_ECOLI	-0.9619	0.0439721	Putative acetolactate synthase isozyme 2 large subunit
sp|P11446|ARGC_ECOLI	-0.983084	0.00705275	N-acetyl-gamma-glutamyl-phosphate reductase
sp|P0C0V0|DEGP_ECOLI	-0.991097	0.00287955	Periplasmic serine endoprotease DegP
sp|P60955|LGT_ECOLI	-0.994259	0.0350337	Phosphatidylglycerol--prolipoprotein diacylglyceryl transferase
sp|P39297|BSMA_ECOLI	-0.996631	0.0272389	Lipoprotein BsmA
sp|P07001|PNTA_ECOLI	-1.02412	0.0047804	pyridine nucleotide transhydrogenase subunit alpha
sp|P0ABB8|ATMA_ECOLI	-1.02715	0.000504548	Magnesium-transporting ATPase, P-type 1 mgtA
sp|P0A717|KPRS_ECOLI	-1.02863	0.00043778	Ribose-phosphate pyrophosphokinase prs
sp|P09053|AVTA_ECOLI	-1.03196	0.0125255	valine--pyruvate aminotransferase
sp|P76316|DCYD_ECOLI	-1.03991	0.00901539	D-cysteine desulfhydrase
sp|P0ABH9|CLPA_ECOLI	-1.04353	0.0544855	ATP-dependent Clp protease ATP-binding subunit ClpA
sp|P0ABV2|EXBD_ECOLI	-1.06423	0.011712	Ton complex subunit ExbB
sp|P0AER8|GLTS_ECOLI	-1.06623	0.000301199	glutamate:sodium symporter
sp|P69423|TATC_ECOLI	-1.10176	0.0384544	twin arginine protein translocation system - TatC protein
sp|P0AG67|RS1_ECOLI	-1.10951	0.0566754	Small ribosomal subunit protein bS1
sp|P0AFH8|OSMY_ECOLI	-1.14361	0.050547	Osmotically-inducible protein Y
sp|P0AB67|PNTB_ECOLI	-1.18288	0.00504211	pyridine nucleotide transhydrogenase subunit beta
sp|P37773|MPL_ECOLI	-1.19118	0.00638193	UDP-N-acetylmuramate--L-alanyl-gamma-D-glutamyl-meso-2,6-diaminoheptandioate ligase
sp|P27306|STHA_ECOLI	-1.19404	0.0235966	soluble pyridine nucleotide transhydrogenase
sp|P0AE78|CORC_ECOLI	-1.19509	0.0349841	Magnesium and cobalt efflux protein
sp|Q46845|YGHU_ECOLI	-1.20114	0.0323001	disulfide reductase/organic hydroperoxide reductase
sp|P06959|ODP2_ECOLI	-1.2045	0.00117551	Dihydrolipoyllysine-residue acetyltransferase component of pyruvate dehydrogenase complex aceF
sp|P0A9C3|GALM_ECOLI	-1.20915	0.031347	galactose-1-epimerase
sp|P67910|HLDD_ECOLI	-1.22086	0.0401819	ADP-L-glycero-D-manno-heptose-6-epimerase LPS core biosynthesis.
sp|P0A972|CSPE_ECOLI	-1.22462	0.00828348	Cold shock-like protein CspE
sp|P0AFG3|ODO1_ECOLI	-1.2287	0.0465095	2-oxoglutarate dehydrogenase E1 component sucA
sp|P76445|LPXT_ECOLI	-1.23177	0.0148243	Lipid A 1-diphosphate synthase
sp|P0A780|NUSB_ECOLI	-1.2423	0.0243035	transcription antitermination protein NusB
sp|P37617|ZNTA_ECOLI	-1.24894	0.00730314	Zn(2(+))/Cd(2(+))/Pb(2(+)) exporting P-type ATPase
sp|P0AFX9|RSEB_ECOLI	-1.25415	0.0436229	anti-sigma factor stabilizing protein RseB
sp|P37665|YIAD_ECOLI	-1.26174	0.0128948	PF13488 family lipoprotein YiaD
sp|P0AG99|SECG_ECOLI	-1.27065	0.0214166	Sec translocon subunit SecG
sp|P68679|RS21_ECOLI	-1.28727	0.0387259	Small ribosomal subunit protein bS21 rpsU
sp|P69801|PTNC_ECOLI	-1.2945	0.0138927	PTS system mannose-specific EIIC component manY
sp|P0A9B2|G3P1_ECOLI	-1.29614	0.0543018	Glyceraldehyde-3-phosphate dehydrogenase A gapA
sp|P31547|METI_ECOLI	-1.30718	0.0314687	L-methionine/D-methionine ABC transporter membrane subunit
sp|P22523|MUKB_ECOLI	-1.31481	0.0535454	chromosome partitioning protein MukB
sp|P0A7Z0|RPIA_ECOLI	-1.36292	0.043241	ribose-5-phosphate isomerase A
sp|P67244|YQHA_ECOLI	-1.38275	0.00168213	UPF0114 protein YqhA
sp|P0AEZ1|METF_ECOLI	-1.39367	0.0315942	5,10-methylenetetrahydrofolate reductase
sp|P0AEJ2|ENTC_ECOLI	-1.39445	0.0112831	isochorismate synthase EntC
sp|P0AFG8|ODP1_ECOLI	-1.41845	0.00878152	Pyruvate dehydrogenase E1 component aceE
sp|P0AEK4|FABI_ECOLI	-1.42979	0.0136429	enoyl-[acyl-carrier-protein] reductase
sp|P23871|HEMH_ECOLI	-1.43821	0.00904349	ferrochelatase
sp|P23843|OPPA_ECOLI	-1.45239	0.0466892	oligopeptide ABC transporter periplasmic binding protein
sp|P0ABU7|EXBB_ECOLI	-1.45617	0.000681607	Ton complex subunit ExbB
sp|P0ABD5|ACCA_ECOLI	-1.4789	4.0477e-05	acetyl-CoA carboxyltransferase subunit alpha
sp|P17854|CYSH_ECOLI	-1.50073	0.0360423	Phosphoadenosine 5'-phosphosulfate reductase
sp|P0CB39|EPTC_ECOLI	-1.53176	0.000642261	phosphoethanolamine transferase EptC
sp|P0A8M3|SYT_ECOLI	-1.57581	0.044601	Threonine--tRNA ligase
sp|P21599|KPYK2_ECOLI	-1.57698	0.000968182	Pyruvate kinase
sp|P08395|SPPA_ECOLI	-1.58342	0.0242137	protease IV
sp|P0AAG5|MDLB_ECOLI	-1.59329	0.00221614	Multidrug +G1450stance-like ATP-binding protein MdlB
sp|P0A6P9|ENO_ECOLI	-1.59481	0.0225767	enolase
sp|P75757|ZITB_ECOLI	-1.59974	0.0379516	Zn(2(+))/Cd(2(+))/Ni(2(+))/Cu(2(+)) exporter
sp|P24182|ACCC_ECOLI	-1.67321	0.0419568	biotin carboxylase
sp|P0A7A2|GPMB_ECOLI	-1.69683	0.0597549	Probable phosphoglycerate mutase gpmB
sp|P63284|CLPB_ECOLI	-1.71772	0.0156805	chaperone protein ClpB
sp|P0AFP9|YBHR_ECOLI	-1.72873	0.00944939	ABC exporter membrane subunit YbhR
sp|P0AD61|KPYK1_ECOLI	-1.75127	0.0343836	Pyruvate kinase
sp|P10121|FTSY_ECOLI	-1.76092	0.021228	Signal recognition particle receptor
sp|P00370|DHE4_ECOLI	-1.76532	0.0190347	NADP-specific glutamate dehydrogenase gdhA
sp|P27303|EMRA_ECOLI	-1.81885	0.000720175	multidrug efflux pump membrane fusion protein EmrA
sp|P0A9D8|DAPD_ECOLI	-1.84858	0.014204	tetrahydrodipicolinate succinylase
sp|P10408|SECA_ECOLI	-1.87661	0.00160616	protein translocation ATPase
sp|P18843|NADE_ECOLI	-1.88766	0.032221	NH3-dependent NAD(+) synthetase
sp|P00961|SYGB_ECOLI	-1.89056	0.0300884	Glycine--tRNA ligase beta subunit glyS
sp|P24207|PHEP_ECOLI	-1.90029	0.000559441	phenylalanine:H(+) symporter PheP
sp|P0A9C5|GLN1B_ECOLI	-1.91176	0.000100606	Glutamine synthetase glnA
sp|P0AB71|ALF_ECOLI	-1.91447	0.0240855	Fructose-bisphosphate aldolase fbaA
sp|P0AEK2|FABG_ECOLI	-1.95646	0.00695633	3-oxoacyl-[acyl-carrier-protein] reductase FabG
sp|P0AFP6|GCH1L_ECOLI	-1.96017	0.000875594	GTP cyclohydrolase 1 type 2 homolog
sp|P0A850|TIG_ECOLI	-1.96791	0.0584612	trigger factor
sp|P0A8Q0|FRDC_ECOLI	-1.97933	0.00031788	fumarate reductase membrane protein FrdC
sp|P0A8N3|SYK1_ECOLI	-2.01442	0.00777079	Lysine--tRNA ligase
sp|P0AGJ9|SYY_ECOLI	-2.01719	0.0460229	Tyrosine--tRNA ligase tyrS
sp|P00956|SYI_ECOLI	-2.01801	0.0371916	Isoleucine--tRNA ligase ileS
sp|P0A6N8|EFPL_ECOLI	-2.02292	0.0409191	Elongation factor P-like pr otein yeiP
sp|P60595|HIS5_ECOLI	-2.03084	0.0335489	Imidazole glycerol phosphate synthase subunit HisH
sp|P0AEP1|GALP_ECOLI	-2.05293	0.0310066	galactose:H(+) symporter
sp|P18392|RSTB_ECOLI	-2.06432	0.0043905	sensory histidine kinase RstB
sp|P25737|LYSP_ECOLI	-2.12624	0.000298998	lysine:H(+) symporter
sp|P07813|SYL_ECOLI	-2.16355	0.0267685	Leucine--tRNA ligase leuS
sp|P13009|METH_ECOLI	-2.16374	0.0218489	Methionine synthase
sp|P0C0L7|PROP_ECOLI	-2.17262	0.00187128	osmolyte:H(+) symporter ProP
sp|P0A870|TALB_ECOLI	-2.18522	0.0298481	transaldolase B
sp|P21345|GLTP_ECOLI	-2.20434	0.000481062	glutamate/aspartate : H(+) symporter GltP
sp|P06987|HIS7_ECOLI	-2.27712	0.0251358	Histidine biosynthesis bifunctional protein HisB
sp|P0A9M0|LON_ECOLI	-2.32821	0.000605534	Lon protease
sp|P33221|PURT_ECOLI	-2.33174	0.0118979	phosphoribosylglycinamide formyltransferase 2
sp|P0ACQ4|OXYR_ECOLI	-2.33997	0.0251309	DNA-binding transcriptional dual regulator OxyR
sp|P0A6P1|EFTS_ECOLI	-2.34702	0.0323221	Elongation factor Ts tsf
sp|P16676|CYSA_ECOLI	-2.35683	0.00017261	sulfate/thiosulfate ABC transporter ATP binding subunit
sp|P21156|CYSD_ECOLI	-2.38506	0.0122219	sulfate adenylyltransferase subunit 2
sp|P0ABK5|CYSK_ECOLI	-2.38689	0.0025973	cysteine synthase A
sp|P07395|SYFB_ECOLI	-2.4126	0.0311618	Phenylalanine--tRNA ligase beta subunit pheT
sp|P00895|TRPE_ECOLI	-2.41478	3.08691e-05	anthranilate synthase subunit TrpE
sp|P36938|PGM_ECOLI	-2.42352	0.0221479	phosphoglucomutase
sp|P0A8M0|SYN_ECOLI	-2.42762	0.022204	Asparagine--tRNA ligase asnS
sp|P00960|SYGA_ECOLI	-2.43019	0.0455338	Glycine--tRNA ligase alpha subunit glyQ
sp|P76423|THIM_ECOLI	-2.44804	0.000601685	Hydroxyethylthiazole kinase
sp|P76268|KDGR_ECOLI	-2.46013	0.0445943	HTH-type transcriptional regulator KdgR
sp|P33232|LLDD_ECOLI	-2.49206	0.0356247	L-lactate dehydrogenase
sp|P0AB89|PUR8_ECOLI	-2.50326	0.0353921	adenylosuccinate lyase
sp|P0AB24|EFEO_ECOLI	-2.54179	9.82999e-05	ferrous iron transport system protein EfeO
sp|P07023|TYRA_ECOLI	-2.56225	0.0184679	fused chorismate mutase/prephenate dehydrogenase
sp|P76658|HLDE_ECOLI	-2.57168	0.0022536	fused heptose 7-phosphate kinase/heptose 1-phosphate adenyltransferase
sp|P04816|LIVK_ECOLI	-2.57579	0.0425154	L-leucine/L-phenylalanine ABC transporter periplasmic binding protein
sp|P69441|KAD_ECOLI	-2.58424	0.00411963	Adenylate kinase adk
sp|P0A6D7|AROK_ECOLI	-2.59712	0.0284882	shikimate kinase 1
sp|P23845|CYSN_ECOLI	-2.6048	0.00178779	sulfate adenylyltransferase subunit 1
sp|P00957|SYA_ECOLI	-2.6357	0.0320895	Alanine--tRNA ligase alaS
sp|P30850|RNB_ECOLI	-2.67508	0.0362416	RNase II
sp|P76537|YFEY_ECOLI	-2.6981	0.000591866	DUF1131 domain-containing protein
sp|P00888|AROF_ECOLI	-2.70588	1.83035e-05	3-deoxy-7-phosphoheptulonate synthase
sp|P0AFM6|PSPA_ECOLI	-2.7616	0.0247678	phage shock protein A
sp|P0A9X1|ZNUC_ECOLI	-2.78109	0.0440821	Zn(2(+)) ABC transporter ATP binding subunit
sp|P00904|TRPGD_ECOLI	-2.81433	2.04017e-06	anthranilate synthase subunit TrpD
sp|P38054|CUSA_ECOLI	-2.83165	0.0188751	Cation efflux system protein CusA
sp|P39835|GNTT_ECOLI	-2.83377	0.000721959	high-affinity gluconate transporter
sp|P0A6Z3|HTPG_ECOLI	-2.83871	0.00408919	chaperone protein HtpG
sp|P30860|ARTJ_ECOLI	-2.87874	0.0115386	ABC transporter arginine-binding protein 1
sp|P76220|YDJY_ECOLI	-2.89187	0.0515483	4Fe-4S ferredoxin-type domain-containing protein YdjY
sp|P27298|OPDA_ECOLI	-2.89196	0.0538369	Oligopeptidase A prlC
sp|P0ACA3|SSPA_ECOLI	-2.95483	0.00631862	stringent starvation protein A
sp|P0AB80|ILVE_ECOLI	-3.03927	0.0365806	branched-chain-amino-acid aminotransferase
sp|P15288|PEPD_ECOLI	-3.09637	0.00911297	Cytosol non-specific dipeptidase
sp|P11349|NARH_ECOLI	-3.14001	0.0127842	nitrate reductase A subunit beta
sp|P21889|SYD_ECOLI	-3.14125	0.007467	Aspartate--tRNA ligase aspS
sp|P16659|SYP_ECOLI	-3.14748	0.000600406	Proline--tRNA ligase proS
sp|P0AET5|HDED_ECOLI	-3.19894	0.00533011	heat resistance membrane protein HdeD-GI
sp|P30125|LEU3_ECOLI	-3.20454	0.000566879	3-isopropylmalate dehydrogenase leuB
sp|P75823|LTAE_ECOLI	-3.22461	0.00421216	low-specificity L-threonine aldolase
sp|P0A7D4|PURA_ECOLI	-3.23351	0.000951892	adenylosuccinate synthetase
sp|P0ACE7|HINT_ECOLI	-3.25912	0.0050118	purine nucleoside phosphoramidase
sp|P0A6F1|CARA_ECOLI	-3.26443	0.0414274	Carbamoyl phosphate synthase small
sp|P08312|SYFA_ECOLI	-3.34307	0.044639	Phenylalanine--tRNA ligase alpha subunit pheS
sp|P04805|SYE_ECOLI	-3.41956	0.0517789	Glutamate--tRNA ligase · Gene: gltX
sp|P60757|HIS1_ECOLI	-3.4236	3.39256e-06	ATP phosphoribosyltransferase hisG
sp|P0A8F0|UPP_ECOLI	-3.49591	0.00314352	Uracil phosphoribosyltransferase
sp|P00963|ASNA_ECOLI	-3.52217	0.00243115	asparagine synthetase A
sp|P60906|SYH_ECOLI	-3.5648	0.00254841	Histidine--tRNA ligase
sp|P09152|NARG_ECOLI	-3.66227	0.00452536	nitrate reductase A subunit alpha
sp|P00864|CAPP_ECOLI	-3.81967	0.0110451	Phosphoenolpyruvate carboxylase
sp|P39396|BTST_ECOLI	-4.14758	0.0220667	pyruvate:H(+) symporter
sp|P0A877|TRPA_ECOLI	-4.4277	0.00018574	tryptophan synthase subunit alpha
sp|P0AAI5|FABF_ECOLI	-4.59698	0.0319239	3-oxoacyl-[acyl-carrier-protein] synthase 2
sp|P0A879|TRPB_ECOLI	-4.85386	0.00515773	tryptophan synthase subunit beta
sp|P0A817|METK_ECOLI	-4.93443	1.0784e-05	methionine adenosyltransferase
sp|P09831|GLTB_ECOLI	-5.85682	0.00444924	glutamate synthase subunit GltB
sp|P25665|METE_ECOLI	-9.3731	7.84476e-06	cobalamin-independent homocysteine transmethylase
sp|P36673|TRER_ECOLI	3.57565	0.00235026	HTH-type transcriptional regulator TreR

## Sheet: MG1655_FC
Protein	log2FC	pvalue
sp|P23200|MGLC_ECOLI	5.72296	0.0100246	Galactose/methyl galactoside import permease protein MglC
sp|P69828|PTKA_ECOLI	5.48338	0.000479197	PTS system galactitol-specific EIIA component
sp|P10384|FADL_ECOLI	4.43593	1.22112e-05	long-chain fatty acid outer membrane channel/bacteriophage T2 receptor
sp|P0ACY3|YEAG_ECOLI	4.37558	3.68627e-10	protein kinase YeaG
sp|P77522|SUFB_ECOLI	4.24311	6.20237e-05	Fe-S cluster scaffold complex subunit SufB
sp|P0AAG8|MGLA_ECOLI	4.21462	1.08083e-07	D-galactose/methyl-galactoside ABC transporter ATP binding subunit
sp|P77541|PRPB_ECOLI	4.18612	0.00287878	2-methylisocitrate lyase
sp|P02930|TOLC_ECOLI	4.15296	4.52209e-06	outer membrane channel TolC
sp|P07639|AROB_ECOLI	4.11202	8.5985e-06	3-dehydroquinate synthase
sp|P0A8E1|YCFP_ECOLI	3.80881	3.29482e-06	PF05728 family protein YcfP
sp|P77735|YAJO_ECOLI	3.80628	0.000784719	1-deoxyxylulose-5-phosphate synthase YajO
sp|P0ADQ7|YGAM_ECOLI	3.74997	0.00427469	Uncharacterized protein YgaM
sp|P25553|ALDA_ECOLI	3.66692	6.70747e-05	aldehyde dehydrogenase A
sp|P37903|USPF_ECOLI	3.58643	4.87227e-06	universal stress protein F
sp|P76235|YEAH_ECOLI	3.56249	1.97688e-05	DUF444 domain-containing protein
sp|P62620|ISPG_ECOLI	3.42099	0.00206888	(E)-4-hydroxy-3-methylbut-2-enyl-diphosphate synthase (flavodoxin)
sp|P0A9L8|P5CR_ECOLI	3.36028	1.07895e-06	pyrroline-5-carboxylate reductase
sp|P30138|THIF_ECOLI	3.29219	0.000760776	Sulfur carrier protein ThiS adenylyltransferase
sp|P0A8D6|YMDB_ECOLI	3.26924	0.00390984	2'-O-acetyl-ADP-ribose deacetylase
sp|P09373|PFLB_ECOLI	3.19563	1.40125e-05	pyruvate formate-lyase
sp|P0A725|LPXC_ECOLI	3.1788	1.05914e-05	UDP-3-O-acyl-N-acetylglucosamine deacetylase
sp|P76034|YCIT_ECOLI	3.12937	0.00366374	DNA-binding transcriptional dual regulator YciT
sp|P0ADI4|ENTB_ECOLI	3.08283	2.40553e-06	enterobactin synthase component B
sp|P65292|YGDI_ECOLI	3.04523	0.000489322	DUF903 domain-containing protein
sp|P0AFK0|PMBA_ECOLI	3.04361	0.000391386	Metalloprotease PmbA
sp|P0ADQ2|FABY_ECOLI	3.03703	0.00951973	Probable acyltransferase FabY
sp|P25516|ACNA_ECOLI	3.03128	0.022981	aconitate hydratase 1
sp|P15078|CSTA_ECOLI	3.0287	0.00434801	pyruvate transporter CstA
sp|P0A953|FABB_ECOLI	3.01906	0.00171005	3-oxoacyl-[acyl carrier protein] synthase 1
sp|P23367|MUTL_ECOLI	2.9547	0.000105377	DNA mismatch repair protein MutL
sp|P0C8J6|GATY_ECOLI	2.91284	0.000145126	D-tagatose-1,6-bisphosphate aldolase subunit GatY
sp|P0A6C5|ARGA_ECOLI	2.88153	4.09752e-05	Amino-acid acetyltransferase
sp|P0C8J8|GATZ_ECOLI	2.84885	0.00565126	D-tagatose-1,6-bisphosphate aldolase subunit GatZ
sp|P0ADU5|YGIW_ECOLI	2.81651	0.00605226	Protein YgiW
sp|P16456|SELD_ECOLI	2.80531	1.048e-06	selenide
sp|P32705|ACTP_ECOLI	2.73958	1.36235e-05	Cation/acetate symporter ActP
sp|P00893|ILVI_ECOLI	2.72944	0.00126664	Acetolactate synthase isozyme 3 large subunit
sp|P03004|DNAA_ECOLI	2.7273	0.00285237	Chromosomal replication initiator protein DnaA
sp|P0AD14|BTSS_ECOLI	2.67306	0.000906436	Sensor histidine kinase BtsS
sp|Q46839|GLCA_ECOLI	2.66727	7.12747e-06	Glycolate permease GlcA
sp|P0A9H1|MUG_ECOLI	2.66668	0.000859521	stationary phase mismatch/uracil DNA glycosylase
sp|P02931|OMPF_ECOLI	2.60788	0.000591238	outer membrane porin F
sp|P0A715|KDSA_ECOLI	2.60226	0.0194716	3-deoxy-D-manno-octulosonate 8-phosphate synthase
sp|P10906|UGPE_ECOLI	2.6021	0.0136247	sn-glycerol-3-phosphate transport system permease protein UgpE
sp|P0ABU2|YCHF_ECOLI	2.5801	0.00123065	Ribosome-binding ATPase YchF
sp|P0ACL5|GLCC_ECOLI	2.42524	0.00017282	Glc operon transcriptional activator
sp|P0A6E6|ATPE_ECOLI	2.42228	0.00168763	ATP synthase F1 complex subunit alpha
sp|P19319|NARZ_ECOLI	2.40648	0.00104235	Respiratory nitrate reductase 2 alpha chain
sp|P10907|UGPC_ECOLI	2.40614	0.00214733	sn-glycerol 3-phosphate ABC transporter ATP binding subunit
sp|P0AF54|YJCH_ECOLI	2.35312	0.00196813	DUF485 domain-containing protein
sp|P24203|YJIA_ECOLI	2.34278	0.000317947	P-loop guanosine triphosphatase YjiA
sp|P31677|OTSA_ECOLI	2.32962	0.00210024	trehalose-6-phosphate synthase
sp|P0A7E5|PYRG_ECOLI	2.31281	0.0383962	CTP synthetase
sp|P0AEU3|HISM_ECOLI	2.28377	0.0112927	lysine/arginine/ornithine ABC transporter/histidine ABC transporter
sp|P39452|RIR3_ECOLI	2.27128	0.000904947	nrdE Ribonucleoside-diphosphate reductase 2 subunit alpha
sp|P31473|RAVA_ECOLI	2.2625	0.00357021	ATPase RavA
sp|P00960|SYGA_ECOLI	2.24649	0.0239283	Glycine--tRNA ligase alpha subunit glyQ
sp|P23538|PPSA_ECOLI	2.22565	0.0441094	Phosphoenolpyruvate synthase
sp|P09323|PTW3C_ECOLI	2.20104	0.00036486	N-acetylglucosamine-specific PTS enzyme IIABC component nagE
sp|P0AGE9|SUCD_ECOLI	2.19449	0.027252	Succinate--CoA ligase [ADP-forming] subunit alpha
sp|P25397|TEHB_ECOLI	2.19276	0.00772291	Tellurite methyltransferase
sp|P54901|CSIE_ECOLI	2.18528	0.000297419	stationary phase-inducible protein CsiE
sp|P0A9H9|CHEZ_ECOLI	2.14838	0.0275548	Protein phosphatase CheZ
sp|P0AC41|SDHA_ECOLI	2.12255	0.00059981	succinate:quinone oxidoreductase
sp|P04983|RBSA_ECOLI	2.11759	3.19849e-06	Ribose import ATP-binding protein RbsA
sp|P0ADP2|YIGI_ECOLI	2.11603	0.0543662	Medium/long-chain acyl-CoA thioesterase YigI
sp|P0A887|UBIE_ECOLI	2.10945	3.97092e-05	bifunctional 2-octaprenyl-6-methoxy-1
sp|P27550|ACSA_ECOLI	2.10247	0.000593484	acetyl-CoA synthetase
sp|P0A9F3|CYSB_ECOLI	2.09086	0.00133599	DNA-binding transcriptional dual regulator CysB
sp|P30125|LEU3_ECOLI	2.04554	0.000520025	3-isopropylmalate dehydrogenase leuB
sp|P17315|CIRA_ECOLI	2.0346	0.00312108	Colicin I receptor
sp|P0AEQ6|GLNP_ECOLI	1.9548	0.0129529	L-glutamine ABC transporter membrane subunit
sp|P09030|EX3_ECOLI	1.94811	0.0536089	Exodeoxyribonuclease III xthA
sp|P0AEJ2|ENTC_ECOLI	1.93386	0.001714	isochorismate synthase EntC
sp|P07014|SDHB_ECOLI	1.93307	0.00240423	succinate:quinone oxidoreductase
sp|P09169|OMPT_ECOLI	1.90852	0.030947	Protease 7
sp|P28304|QOR1_ECOLI	1.90283	0.00444279	putative quinone oxidoreductase 1 qorA
sp|P0AE14|AMPE_ECOLI	1.88144	0.0100475	protein AmpE
sp|P0A905|SLYB_ECOLI	1.88133	0.00875303	outer membrane lipoprotein SlyB
sp|P27249|GLND_ECOLI	1.87351	0.000925933	protein-PII uridylyltransferase/uridylyl-removing enzyme
sp|P0A9G6|ACEA_ECOLI	1.87271	0.00351889	isocitrate lyase
sp|P0AC47|FRDB_ECOLI	1.8717	0.0272849	Fumarate reductase iron-sulfur subunit
sp|P00887|AROH_ECOLI	1.86996	0.00393286	Chorismate mutase AroH
sp|P77739|KT3K_ECOLI	1.85264	0.0151165	putative kinase YniA
sp|P77488|DXS_ECOLI	1.83693	0.00360509	1-deoxy-D-xylulose-5-phosphate synthase
sp|P17846|CYSI_ECOLI	1.82839	0.0485009	Sulfite reductase [NADPH] hemoprotein beta-component
sp|P64448|YNBE_ECOLI	1.82263	0.0531946	Uncharacterized protein YnbE
sp|P0A867|TALA_ECOLI	1.80321	0.00535001	transaldolase A
sp|P24554|RADA_ECOLI	1.75607	4.04427e-06	DNA repair protein RadA
sp|P21177|FADB_ECOLI	1.75459	0.00140191	Fatty acid oxidation complex subunit alpha
sp|P09833|MODC_ECOLI	1.75417	0.00295354	molybdate ABC transporter ATP binding subunit
sp|P69831|PTKC_ECOLI	1.7449	0.000203841	PTS system galactitol-specific EIIC component
sp|P0AC44|DHSD_ECOLI	1.74273	0.00302933	Succinate dehydrogenase hydrophobic membrane anchor subunit
sp|P0ADF8|ILVN_ECOLI	1.73706	0.0291655	Acetolactate synthase isozyme 1 small subunit
sp|P0AFE8|NUOM_ECOLI	1.71201	0.0048235	NADH-quinone oxidoreductase subunit M
sp|P75728|UBIF_ECOLI	1.69689	9.13345e-05	3-demethoxyubiquinol 3-hydroxylase
sp|P05055|PNP_ECOLI	1.69015	0.00152123	Polyribonucleotide nucleotidyltransferase
sp|P60716|LIPA_ECOLI	1.68328	0.0254075	Lipoyl synthase
sp|P0AA89|DOSC_ECOLI	1.67546	0.0382148	Diguanylate cyclase DosC
sp|P31064|YEDE_ECOLI	1.67539	0.000624521	putative selenium transporter YedE
sp|P0ADI9|YHHN_ECOLI	1.67109	0.00945161	Uncharacterized membrane protein YhhN
sp|P30137|THIE_ECOLI	1.66459	0.000208631	Thiamine-phosphate synthase
sp|P06971|FHUA_ECOLI	1.64855	5.33723e-05	ferrichrome outer membrane transporter/phage receptor
sp|P39180|AG43_ECOLI	1.64764	0.012512	Antigen 43 ·
sp|P39364|SGCQ_ECOLI	1.64701	0.00700398	Putative sgc region protein SgcQ
sp|P0ACP1|CRA_ECOLI	1.63984	0.0211912	DNA-binding transcriptional dual regulator Cra
sp|P77795|YDCT_ECOLI	1.63348	0.000201767	Uncharacterized ABC transporter ATP-binding protein YdcT
sp|P39365|SGCC_ECOLI	1.6146	0.0043278	Putative permease IIC component
sp|P08997|MASY_ECOLI	1.60037	0.0153915	aceB malate synthase A
sp|P07117|PUTP_ECOLI	1.5895	0.00664585	proline:Na(+) symporter
sp|P00561|AK1H_ECOLI	1.57957	0.033921	Bifunctional aspartokinase/homoserine dehydrogenase 1
sp|P0AE26|ARAH_ECOLI	1.57152	0.00214515	L-arabinose transport system permease protein AraH
sp|P40719|QSEC_ECOLI	1.53728	0.0418988	Sensor protein QseC
sp|P0AGE0|SSB_ECOLI	1.53017	0.000594156	Single-stranded DNA-binding protein
sp|P0ABA6|ATPG_ECOLI	1.52292	0.000876081	ATP synthase gamma chain
sp|P0ABB4|ATPB_ECOLI	1.50681	0.000811913	ATP synthase subunit beta
sp|P13000|BIOD1_ECOLI	1.47045	0.0483227	ATP-dependent dethiobiotin synthetase BioD 1
sp|P00363|FRDA_ECOLI	1.46647	0.0232601	Fumarate reductase flavoprotein subunit
sp|P67910|HLDD_ECOLI	1.46003	0.0186277	ADP-L-glycero-D-manno-heptose-6-epimerase LPS core biosynthesis.
sp|P0ABB0|ATPA_ECOLI	1.45462	0.00274088	ATP synthase F1 complex subunit alpha
sp|P0AAE0|CYCA_ECOLI	1.43026	0.00798998	D-serine/alanine/glycine/:H(+)symporter
sp|P0A830|DCTA_ECOLI	1.41843	0.0126825	Aerobic C4-dicarboxylate transport protein
sp|P52094|HISQ_ECOLI	1.39721	0.00267048	Histidine/lysine/arginine/ornithine transport system permease protein
sp|P42641|OBG_ECOLI	1.389	6.22473e-05	GTPase ObgE/CgtA
sp|P0AA91|YEAY_ECOLI	1.37027	0.0345276	Slp family lipoprotein YeaY
sp|P36837|DTPB_ECOLI	1.36231	0.00235026	Dipeptide and tripeptide permease B
sp|P0ABH0|FTSA_ECOLI	1.36135	9.02496e-05	Cell division protein FtsA
sp|P0ABB8|ATMA_ECOLI	1.36018	2.36531e-05	Magnesium-transporting ATPase, P-type 1 mgtA
sp|P0AFF2|NUPC_ECOLI	1.35452	0.0223189	Nucleoside permease NupC
sp|P18392|RSTB_ECOLI	1.3481	0.00961489	sensory histidine kinase RstB
sp|P0A8R0|RRAA_ECOLI	1.3237	0.000277666	Regulator of ribonuclease activity A
sp|Q46868|UBIK_ECOLI	1.31503	0.0295015	ubiquinone biosynthesis accessory factor UbiK
sp|P0AF01|MODB_ECOLI	1.31238	0.0188269	NAD--protein ADP-ribosyltransferase
sp|P0AFF4|NUPG_ECOLI	1.26276	0.00715411	Nucleoside permease NupG
sp|P33602|NUOG_ECOLI	1.25457	0.00214965	NADH:quinone oxidoreductase subunit G
sp|P77775|YFCH_ECOLI	1.24725	0.0306483	epimerase family protein YfcH
sp|P0AEZ3|MIND_ECOLI	1.23541	0.00179628	Z-ring positioning protein MinD
sp|P0AFE4|NUOK_ECOLI	1.22516	0.0057331	NADH-quinone oxidoreductase subunit
sp|P50456|MLC_ECOLI	1.22204	0.00274937	DNA-binding transcriptional repressor Mlc
sp|P76346|MTFA_ECOLI	1.19026	0.0439518	Mlc titration factor A
sp|P69776|LPP_ECOLI	1.18783	0.0280866	Major outer membrane lipoprotein Lpp
sp|P62768|YAEH_ECOLI	1.18761	0.0195341	DUF3461 domain-containing protein
sp|P0ABI4|CORA_ECOLI	1.14726	0.00193348	Magnesium transport protein CorA
sp|P0A8D0|NRDR_ECOLI	1.12463	0.0297128	Transcriptional repressor NrdR
sp|P36979|RLMN_ECOLI	1.10497	0.000985383	Dual-specificity RNA methyltransferase RlmN
sp|P0AEZ9|MOAB_ECOLI	1.09893	0.027254	Molybdenum cofactor biosynthesis protein B
sp|P0AA16|OMPR_ECOLI	1.08479	0.0363346	DNA-binding transcriptional dual regulator OmpR
sp|P02916|MALF_ECOLI	1.07167	0.036039	Maltose/maltodextrin transport system permease protein MalF
sp|P37765|RLUB_ECOLI	1.0594	0.0245813	Ribosomal large subunit pseudouridine synthase B
sp|P0AFY8|SEQA_ECOLI	1.03976	0.00261961	Negative modulator of initiation of replication
sp|P0DMC7|RCSB_ECOLI	1.03618	0.00969961	Transcriptional regulatory protein RcsB
sp|P40710|NLPE_ECOLI	1.03269	0.0342074	sensor lipoprotein NlpE
sp|P69451|LCFA_ECOLI	1.0224	0.00038927	long-chain-fatty-acid--CoA ligase
sp|P0AER3|GLTJ_ECOLI	1.02225	0.0541795	glutamate/aspartate ABC transporter membrane subunit GltJ
sp|P0AGI8|TRKA_ECOLI	1.01592	0.0244285	NAD-binding component of Trk potassium transporters
sp|P60782|PLSY_ECOLI	1.00714	0.0481115	Probable glycerol-3-phosphate acyltransferase
sp|P33599|NUOCD_ECOLI	1.00382	0.0225617	NADH:quinone oxidoreductase subunit CD
sp|P37615|YHHM_ECOLI	0.996516	0.0273096	Uncharacterized protein YhhM
sp|P0AFC3|NUOA_ECOLI	0.988609	0.0325946	NADH-quinone oxidoreductase subunit A
sp|Q46857|DKGA_ECOLI	0.98857	0.0535169
sp|P77569|MHPR_ECOLI	0.984762	0.0233486	DNA-binding transcriptional activator MhpR
sp|P0A6Q6|FABZ_ECOLI	0.983899	0.0382603	3-hydroxyacyl-[acyl-carrier-protein] dehydratase FabZ
sp|P0AFC7|NUOB_ECOLI	0.972603	0.0181116	NADH-quinone oxidoreductase subunit B
sp|P0ACB7|HEMY_ECOLI	0.970684	0.0487167	Protein HemY
sp|P0ADT8|YGIM_ECOLI	0.968645	0.0532603
sp|P45469|YRAR_ECOLI	0.965625	0.00806061	Putative NAD(P)-binding protein YraR
sp|P0AFF0|NUON_ECOLI	0.962898	0.00582875	NADH-quinone oxidoreductase subunit N
sp|P33607|NUOL_ECOLI	0.955781	0.042653	NADH-quinone oxidoreductase subunit L
sp|P32166|MENA_ECOLI	0.945178	0.00877073	1,4-dihydroxy-2-naphthoate octaprenyltransferase
sp|P00894|ILVH_ECOLI	0.928353	0.0157044	Acetolactate synthase isozyme 3 small subunit
sp|P75821|YBJS_ECOLI	0.922815	0.0546231
sp|P0A6F3|GLPK_ECOLI	0.922638	0.042599	Glycerol kinase
sp|P26602|UBIC_ECOLI	0.917723	0.0200753	chorismate lyase
sp|P77485|CUSS_ECOLI	0.907098	0.0445095	Sensor histidine kinase CusS
sp|P0ABJ1|CYOA_ECOLI	0.899421	0.0566089
sp|P37327|YFDC_ECOLI	0.891418	0.0509748
sp|P68187|MALK_ECOLI	0.876016	0.00209662	Maltose/maltodextrin import ATP-binding protein MalK
sp|P75831|MACB_ECOLI	0.86588	0.00111395	ABC-type tripartite efflux pump membrane fusion protein
sp|P75822|YBJT_ECOLI	0.858112	0.0122396	putative NAD(P)-binding protein YbjT
sp|P21513|RNE_ECOLI	0.855684	0.00435273	Ribonuclease E
sp|P31134|POTG_ECOLI	0.847562	0.0042153	putrescine ABC transporter ATP binding subunit
sp|P0A927|TSX_ECOLI	0.835854	0.0462763	nucleoside-specific channel-forming protein Tsx
sp|P16256|PANF_ECOLI	0.834129	0.0259249	Sodium/pantothenate symporter
sp|P25894|LOIP_ECOLI	0.823366	0.00356734	metalloprotease LoiP
sp|P0ACF8|HNS_ECOLI	0.822747	0.0385748	DNA-binding transcriptional dual regulator H-NS
sp|P0AFD6|NUOI_ECOLI	0.80983	0.0145466	NADH:quinone oxidoreductase subunit CD
sp|P0ADB4|ECNA_ECOLI	0.805534	0.0148671	Entericidin A
sp|P60932|UPPP_ECOLI	0.793847	0.00164311	Undecaprenyl-diphosphatase
sp|P31979|NUOF_ECOLI	0.779806	0.00996919	NADH:quinone oxidoreductase subunit F
sp|P0AD27|YEJM_ECOLI	0.768606	0.0169244	Inner membrane protein YejM
sp|P31554|LPTD_ECOLI	0.763253	0.0417334	lipopolysaccharide assembly protein LptD
sp|P0AFD1|NUOE_ECOLI	0.74829	0.0272016	NADH:quinone oxidoreductase subunit E
sp|P08622|DNAJ_ECOLI	0.733421	0.0357281	Chaperone protein DnaJ
sp|P0AFY2|SANA_ECOLI	0.719174	0.0148499	Protein SanA
sp|P11446|ARGC_ECOLI	0.71801	0.0208833	N-acetyl-gamma-glutamyl-phosphate reductase
sp|P0A8H6|YIHI_ECOLI	0.716581	0.0313084	Der GTPase-activating protein YihI
sp|P0AEX3|KGTP_ECOLI	0.697874	0.008872	Alpha-ketoglutarate permease
sp|P31437|YICL_ECOLI	0.667653	0.0551382
sp|P76339|HPRS_ECOLI	0.666347	0.0164091	Sensor histidine kinase HprS
sp|P76406|YEGR_ECOLI	0.655474	0.0473833	putative protein YegR
sp|P43329|HRPA_ECOLI	0.626316	0.0156952	ATP-dependent RNA helicase HrpA
sp|P0A940|BAMA_ECOLI	0.622561	0.0250368	Outer membrane protein assembly factor BamA
sp|P0A717|KPRS_ECOLI	0.598143	0.0120208	Ribose-phosphate pyrophosphokinase prs
sp|P05825|FEPA_ECOLI	0.55393	0.0151064	Ferrienterobactin receptor
sp|P33360|YEHX_ECOLI	0.504093	0.000240628	Glycine betaine uptake system ATP-binding protein YehX
sp|P0A8F4|URK_ECOLI	0.497232	0.017001	Uridine kinase
sp|P0AEE3|DEGS_ECOLI	0.489265	0.0455547	serine endoprotease
sp|P55734|YGAP_ECOLI	0.467873	0.0416291	thiosulfate sulfurtransferase YgaP
sp|Q6BEX0|YTFR_ECOLI	0.415025	0.058754
sp|P0AF43|YJBB_ECOLI	0.330593	0.0147683	Uncharacterized protein YjbB
sp|P46022|MTGA_ECOLI	0.285039	0.0325482	Biosynthetic peptidoglycan transglycosylase
sp|P76491|5DNU_ECOLI	0.147333	0.049493	5'-deoxynucleotidase YfbR
sp|P0AEA2|CSGG_ECOLI	-0.23985	0.0350236	Curli production assembly/transport component CsgG
sp|P75870|YCCS_ECOLI	-0.489676	0.0371905	Inner membrane protein YccS
sp|P37634|RLMJ_ECOLI	-0.509271	0.0356141	Ribosomal RNA large subunit methyltransferase J
sp|P0A6Y8|DNAK_ECOLI	-0.566477	0.0233236	Chaperone protein DnaK
sp|P0ADS9|YGGN_ECOLI	-0.57364	0.00419523	Uncharacterized protein YggN
sp|P32160|YIIQ_ECOLI	-0.578962	0.0499417	Uncharacterized protein YiiQ
sp|P0AF08|APBC_ECOLI	-0.609337	0.0256123	Iron-sulfur cluster carrier protein
sp|P64429|YPFJ_ECOLI	-0.622904	0.00251372	putative protein YpfJ
sp|P07822|FHUD_ECOLI	-0.646692	0.0428258	Iron(3+)-hydroxamate-binding protein FhuD
sp|P23930|LNT_ECOLI	-0.663584	0.00788375	Apolipoprotein N-acyltransferase
sp|P0A9U1|YBHF_ECOLI	-0.673762	0.0318556	Probable multidrug ABC transporter ATP-binding protein YbhF
sp|P37665|YIAD_ECOLI	-0.729733	0.0488261	PF13488 family lipoprotein YiaD
sp|P33941|YOJI_ECOLI	-0.740483	0.0224874	ABC transporter ATP-binding/permease protein YojI
sp|P25742|WAAQ_ECOLI	-0.76384	0.00338425	Lipopolysaccharide heptosyltransferase 3
sp|P0A742|MSCL_ECOLI	-0.769496	0.0285832	large conductance mechanosensitive channel
sp|P23871|HEMH_ECOLI	-0.772168	0.0510592
sp|P77257|LSRA_ECOLI	-0.779007	0.0329286	Autoinducer 2 import ATP-binding protein LsrA
sp|P0AD65|MRDA_ECOLI	-0.799794	0.0569365
sp|P0A937|BAME_ECOLI	-0.806844	0.0266026	Outer membrane protein assembly factor BamE
sp|P77293|GTRB_ECOLI	-0.825575	0.00591516	Prophage bactoprenol glucosyl transferase homolog
sp|P0C066|MLTC_ECOLI	-0.831154	0.00546382	Membrane-bound lytic murein transglycosylase C
sp|P0A7S9|RS13_ECOLI	-0.841627	0.0497534	Small ribosomal subunit protein uS13
sp|P0AD42|PGPC_ECOLI	-0.870289	0.0244329	Phosphatidylglycerophosphatase C
sp|P64588|YQJI_ECOLI	-0.872327	0.000865288	Transcriptional regulator YqjI
sp|P0AAW1|YBHP_ECOLI	-0.872928	0.0438525	Uncharacterized protein YbhP
sp|P25737|LYSP_ECOLI	-0.881626	0.0427214	Lysine-specific permease LysP
sp|P69423|TATC_ECOLI	-0.935275	0.0175844	Sec-independent protein translocase protein TatC
sp|P0AG59|RS14_ECOLI	-0.963468	0.0482431	Small ribosomal subunit protein uS14
sp|P77473|PDEB_ECOLI	-0.975629	0.000128433	Probable cyclic di-GMP phosphodiesterase PdeB
sp|P0AC59|GLRX2_ECOLI	-1.01271	0.0382702	Glutaredoxin 2
sp|P00895|TRPE_ECOLI	-1.01376	0.0104738	Anthranilate synthase component 1
sp|P69801|PTNC_ECOLI	-1.01845	0.0137151	PTS system mannose-specific EIIC component
sp|P37750|WBBJ_ECOLI	-1.02954	0.0422574	Putative lipopolysaccharide biosynthesis O-acetyl transferase WbbJ
sp|P60560|GUAC_ECOLI	-1.03045	0.0207827	GMP reductase
sp|P24228|DACB_ECOLI	-1.04408	0.0388008	D-alanyl-D-alanine carboxypeptidase DacB
sp|P0CB39|EPTC_ECOLI	-1.04766	0.00366334	Phosphoethanolamine transferase EptC
sp|P0A6F5|CH60_ECOLI	-1.05547	0.0496974	Chaperonin GroEL
sp|P56258|WECF_ECOLI	-1.05684	0.0160675	TDP-N-acetylfucosamine:lipid II N-acetylfucosaminyltransferase
sp|P0A6F9|CH10_ECOLI	-1.08376	0.0408972	Co-chaperonin GroES
sp|P0AFM4|PSIF_ECOLI	-1.08459	0.00804731	Phosphate starvation-inducible protein PsiF
sp|P0ADZ4|RS15_ECOLI	-1.08923	0.0170807	Small ribosomal subunit protein uS15
sp|P0ADR6|RLMM_ECOLI	-1.09312	0.0399566	Ribosomal RNA large subunit methyltransferase M
sp|P0AGA2|SECY_ECOLI	-1.09511	0.00333586	Protein translocase subunit SecY
sp|P37692|WAAF_ECOLI	-1.10648	0.00972402	Lipopolysaccharide heptosyltransferase 2
sp|P30750|METN_ECOLI	-1.1256	0.0535493
sp|P0A9J8|CMPDT_ECOLI	-1.13295	0.028531	Bifunctional chorismate mutase/prephenate dehydratase
sp|P77672|LSRC_ECOLI	-1.14552	0.000444122	Autoinducer 2 import system permease protein LsrC
sp|P0AB26|YCEB_ECOLI	-1.1472	0.0119652	Uncharacterized lipoprotein YceB
sp|P0A9Q7|ADHE_ECOLI	-1.15299	0.0013481	Bifunctional aldehyde-alcohol dehydrogenase AdhE
sp|P11289|YFIL_ECOLI	-1.1547	0.0116304	Uncharacterized protein YfiL
sp|P07001|PNTA_ECOLI	-1.15803	0.00229003	pyridine nucleotide transhydrogenase subunit alpha
sp|P31548|THIQ_ECOLI	-1.1615	0.0468817	Thiamine import ATP-binding protein ThiQ
sp|P16676|CYSA_ECOLI	-1.16465	0.0142524	sulfate/thiosulfate ABC transporter ATP binding subunit
sp|P0AB24|EFEO_ECOLI	-1.16597	0.0162798	ferrous iron transport system protein EfeO
sp|P0AFG0|NUSG_ECOLI	-1.18855	0.00560109	Transcription termination/antitermination protein NusG
sp|P0A7S3|RS12_ECOLI	-1.22122	0.0149221	Small ribosomal subunit protein uS12
sp|P0C0S1|MSCS_ECOLI	-1.25486	0.00375658	Small-conductance mechanosensitive channel
sp|P0A9B2|G3P1_ECOLI	-1.26118	0.0598447
sp|P64423|ZNTB_ECOLI	-1.27203	0.0160647	Zinc transport protein ZntB
sp|P0A7U7|RS20_ECOLI	-1.27787	0.01329	Small ribosomal subunit protein bS20
sp|P0A8E7|YAJQ_ECOLI	-1.29003	0.0308058	UPF0234 protein YajQ
sp|P45955|CPOB_ECOLI	-1.30479	0.0164817	Cell division coordinator CpoB
sp|P0C018|RL18_ECOLI	-1.30545	0.0225145	Large ribosomal subunit protein uL18
sp|P0AGK4|YHBY_ECOLI	-1.30588	0.00788718	RNA-binding protein YhbY
sp|P37624|RBBA_ECOLI	-1.32539	0.00228492	Ribosome-associated ATPase
sp|P0A9Q1|ARCA_ECOLI	-1.13285	0.0213984	DNA-binding transcriptional dual regulator ArcA
sp|P76007|NHAP2_ECOLI	-1.32823	0.00937964	K(+)/H(+) antiporter NhaP2
sp|P61175|RL22_ECOLI	-1.32857	0.0169617	Large ribosomal subunit protein uL22
sp|P38054|CUSA_ECOLI	-1.32918	0.0426916	Cation efflux system protein CusA
sp|P0A6H1|CLPX_ECOLI	-1.34506	0.0470019	ATP-dependent Clp protease ATP-binding subunit ClpX
sp|P0A6X7|IHFA_ECOLI	-1.35139	0.00468227	Integration host factor subunit alpha
sp|P75958|LOLE_ECOLI	-1.35237	2.37595e-05	Lipoprotein-releasing system transmembrane protein LolE
sp|P0AGD7|SRP54_ECOLI	-1.35418	0.0268527	Signal recognition particle protein
sp|P60422|RL2_ECOLI	-1.37009	0.0162163	Large ribosomal subunit protein uL2
sp|P15877|DHG_ECOLI	-1.37719	0.00178525	Quinoprotein glucose dehydrogenase
sp|P0A7V0|RS2_ECOLI	-1.38459	0.00347109	Small ribosomal subunit protein uS2
sp|P31547|METI_ECOLI	-1.38631	0.0244448	D-methionine transport system permease protein MetI
sp|P0A7L0|RL1_ECOLI	-1.40103	0.00534872	Large ribosomal subunit protein uL1
sp|P0A855|TOLB_ECOLI	-1.40882	0.000707591	Tol-Pal system protein TolB
sp|P33136|OPGG_ECOLI	-1.4112	0.00037289	Glucans biosynthesis protein G
sp|P0AC78|WECA_ECOLI	-1.41794	0.0027493	Undecaprenyl-phosphate alpha-N-acetylglucosaminyl 1-phosphate transferase
sp|P0A7T3|RS16_ECOLI	-1.41808	0.00268241	Small ribosomal subunit protein bS16
sp|P75800|PDEI_ECOLI	-1.48462	0.0107306	Probable cyclic di-GMP phosphodiesterase PdeI
sp|P0A799|PGK_ECOLI	-1.5153	0.0306988	Phosphoglycerate kinase
sp|P0A7D4|PURA_ECOLI	-1.553	0.0459963	Adenylosuccinate synthetase
sp|P36659|CBPA_ECOLI	-1.55327	0.0208851	Curved DNA-binding protein
sp|P0A7L3|RL20_ECOLI	-1.55996	0.0497752	Large ribosomal subunit protein bL20
sp|P16659|SYP_ECOLI	-1.59766	0.0065312	Proline--tRNA ligase
sp|P37194|SLP_ECOLI	-1.62397	0.0350285	Outer membrane protein Slp
sp|P0A7K2|RL7_ECOLI	-1.65596	0.0282389	Large ribosomal subunit protein bL12
sp|P76445|LPXT_ECOLI	-1.66453	0.0039642	Lipid A 1-diphosphate synthase
sp|P21345|GLTP_ECOLI	-1.68918	0.0218429	Proton/glutamate-aspartate symporter
sp|P0AA10|RL13_ECOLI	-1.69448	0.0146934	Large ribosomal subunit protein uL13
sp|P0A972|CSPE_ECOLI	-1.70646	0.0117311	Cold shock-like protein CspE
sp|P0AEH5|ELAB_ECOLI	-1.71487	0.0365843	Protein ElaB
sp|P0A7J7|RL11_ECOLI	-1.74082	0.00468611	Large ribosomal subunit protein uL11
sp|P37617|ZNTA_ECOLI	-1.74557	0.000655321	Zinc/cadmium/lead-transporting P-type ATPase
sp|P09831|GLTB_ECOLI	-1.75711	0.0569443	Translation initiation factor IF-3
sp|P0A707|IF3_ECOLI	-1.75889	0.00251758	Translation initiation factor IF-3
sp|P0AG55|RL6_ECOLI	-1.86478	0.00344882	Large ribosomal subunit protein uL6
sp|P0AD61|KPYK1_ECOLI	-1.88466	0.0251901	Pyruvate kinase I
sp|P68919|RL25_ECOLI	-1.89455	0.0193397	Large ribosomal subunit protein bL25
sp|P0A6U8|GLGA_ECOLI	-1.89679	0.00103856	Glycogen synthase
sp|P0A817|METK_ECOLI	-1.91695	0.00882693	S-adenosylmethionine synthase
sp|P39176|ERFK_ECOLI	-2.00815	0.000899978	Probable L,D-transpeptidase ErfK/SrfK
sp|P0A7M2|RL28_ECOLI	-2.0131	0.00605586	Large ribosomal subunit protein bL28
sp|P60438|RL3_ECOLI	-2.02333	0.00786624	Large ribosomal subunit protein uL3
sp|P0A7M9|RL31_ECOLI	-2.04671	0.0414919	Large ribosomal subunit protein bL31
sp|P0ACE7|HINT_ECOLI	-2.07415	0.0523372
sp|P64622|YHDV_ECOLI	-2.08813	0.000865501	Uncharacterized protein YhdV
sp|P0A7Q6|RL36_ECOLI	-2.09091	0.00538394	Large ribosomal subunit protein bL36A
sp|P0AFM6|PSPA_ECOLI	-2.11418	0.052052
sp|P0AG48|RL21_ECOLI	-2.13178	0.0291472	Large ribosomal subunit protein bL21
sp|P00393|NDH_ECOLI	-2.13376	0.00697647	Type II NADH:quinone oxidoreductase
sp|P0A7R1|RL9_ECOLI	-2.13645	0.00581797	Large ribosomal subunit protein bL9
sp|P60624|RL24_ECOLI	-2.16433	0.00233251	Large ribosomal subunit protein uL24
sp|P0ADY3|RL14_ECOLI	-2.20848	0.00371256	Large ribosomal subunit protein uL14
sp|P0AG44|RL17_ECOLI	-2.21175	0.00319553	Large ribosomal subunit protein bL17
sp|P60723|RL4_ECOLI	-2.21686	0.0030443	Large ribosomal subunit protein uL4
sp|P68679|RS21_ECOLI	-2.22378	0.00238507	Small ribosomal subunit protein bS21
sp|P0A7K6|RL19_ECOLI	-2.23441	0.00746399	Large ribosomal subunit protein bL19
sp|P0A8F0|UPP_ECOLI	-2.24772	0.020122	Uracil phosphoribosyltransferase
sp|P0ADE6|KBP_ECOLI	-2.26737	0.0300254	Potassium binding protein Kbp
sp|P07762|GLGB_ECOLI	-2.27967	0.000975226	1,4-alpha-glucan branching enzyme GlgB
sp|Q47622|SAPA_ECOLI	-2.28848	4.59917e-05	Probable ABC transporter periplasmic-binding protein SapA
sp|P0A6P7|ENGB_ECOLI	-2.33044	0.0503811	Tryptophan synthase beta chain
sp|P0A879|TRPB_ECOLI	-2.34543	0.0202922	Tryptophan synthase beta chain
sp|P0AFH8|OSMY_ECOLI	-2.37378	0.000867327	Osmotically-inducible protein Y
sp|P0A7L8|RL27_ECOLI	-2.40643	0.000396861	Large ribosomal subunit protein bL27
sp|P37637|MDTF_ECOLI	-2.45668	0.0109699	Multidrug resistance protein MdtF
sp|P38521|YGGL_ECOLI	-2.45784	0.00639321	Uncharacterized protein YggL
sp|P00864|CAPP_ECOLI	-2.48298	0.0497634	Phosphoenolpyruvate carboxylase
sp|P0AAA1|YAGU_ECOLI	-2.56707	0.00275896	Inner membrane protein YagU
sp|P0A9Y6|CSPC_ECOLI	-2.58425	0.0226949	Cold shock-like protein CspC
sp|P0A7E1|PYRD_ECOLI	-2.60507	5.82054e-05	Dihydroorotate dehydrogenase (quinone)
sp|P07023|TYRA_ECOLI	-2.66408	0.0159589	fused chorismate mutase/prephenate dehydrogenase
sp|P69222|IF1_ECOLI	-2.67196	0.000165945	Translation initiation factor IF-1
sp|P69811|PTFAH_ECOLI	-2.67939	0.000182549	Multiphosphoryl transfer protein
sp|P60757|HIS1_ECOLI	-2.72199	2.20974e-05	ATP phosphoribosyltransferase hisG
sp|P0AET5|HDED_ECOLI	-2.72587	0.00989036	heat resistance membrane protein HdeD-GI
sp|P39835|GNTT_ECOLI	-2.73514	0.000253219	high-affinity gluconate transporter
sp|P31120|GLMM_ECOLI	-2.76001	0.00076299	Phosphoglucosamine mutase
sp|P0ADG4|SUHB_ECOLI	-2.7792	0.00873193	Nus factor SuhB
sp|P76027|OPPD_ECOLI	-2.78655	2.6761e-05	Oligopeptide transport ATP-binding protein OppD
sp|P37636|MDTE_ECOLI	-2.79246	0.0121338	Multidrug resistance protein MdtE
sp|P0AFH6|OPPC_ECOLI	-2.823	1.63283e-05	Oligopeptide transport system permease protein OppC
sp|P00490|PHSM_ECOLI	-2.82535	0.00153273	Maltodextrin phosphorylase
sp|P68191|SRA_ECOLI	-2.87483	3.99405e-05	Stationary-phase-induced ribosome-associated protein
sp|P76193|YNHG_ECOLI	-2.94614	0.00132625	Probable L,D-transpeptidase YnhG
sp|P0A769|MNTH_ECOLI	-2.98854	0.000693092	Divalent metal cation transporter MntH
sp|P0ABT2|DPS_ECOLI	-2.99928	0.00133954	DNA protection during starvation protein
sp|P0A7B1|PPK1_ECOLI	-3.09517	0.00328874	Polyphosphate kinase
sp|P13036|FECA_ECOLI	-3.14912	0.000883646	Fe(3+) dicitrate transport protein FecA
sp|P42625|YHAL_ECOLI	-3.16338	0.0489804	Uncharacterized protein YhaL
sp|P39396|BTST_ECOLI	-3.18392	0.0216084	pyruvate:H(+) symporter
sp|P77737|OPPF_ECOLI	-3.23016	1.05312e-05	Oligopeptide transport ATP-binding protein OppF
sp|P0A7N9|RL33_ECOLI	-3.27666	0.000858331	Large ribosomal subunit protein bL33
sp|P77400|YBAT_ECOLI	-3.54128	4.99594e-05	Inner membrane transport protein YbaT
sp|P0C0L7|PROP_ECOLI	-3.74883	3.72178e-05	osmolyte:H(+) symporter ProP
sp|P0A7P5|RL34_ECOLI	-3.8148	0.00128473	Large ribosomal subunit protein bL34
sp|P0ADY7|RL16_ECOLI	-4.04119	0.000418492	Large ribosomal subunit protein uL16
sp|P23843|OPPA_ECOLI	-4.19914	4.81074e-05	oligopeptide ABC transporter periplasmic binding protein
sp|P25665|METE_ECOLI	-4.42245	0.000918955	cobalamin-independent homocysteine transmethylase
sp|P76116|YNCE_ECOLI	-4.87773	6.052e-07	Uncharacterized protein YncE
			DNA-binding transcriptional dual regulator ArcA
sp|P0A9Q1|ARCA_ECOLI	-1.13285	0.0213984	DNA-binding transcriptional dual regulator ArcA
sp|P0A927|TSX_ECOLI	0.835854	0.0462763
